# Supplementary material for: microbeMASST: a taxonomically informed mass spectrometry search tool for microbial metabolomics data
Source: Nat Microbiol. 2024 Feb 5;9(2):336–45. doi: 10.1038/s41564-023-01575-9 (PMC10847041; doi:10.1038/s41564-023-01575-9)
Supplement: Supplementary file 4 — Supplementary Tables 1–3. [file 41564_2023_1575_MOESM4_ESM.xlsx]

## Sheet: Supplementary Table 1
Feature	Naming Curation By Dorrestein	MS/MS Library Match Compound_Name	NPC	ClassyFire	SpectrumID	Precursor_MZ	MassDiff	LibMZ	MQScore
1886505	Acetyl-tri-hydroxylated bile acid	match to acetylated cholic acid	Cholane steroids	Dihydroxy bile acids, alcohols and derivatives	CCMSLIB00010118116	468.333	0.00164795	468.333	0.744052
1631333	Arg-C16:0	Arg-C16:0	N-acyl amines	N-acyl-alpha amino acids	CCMSLIB00010010748	413.349	0.00100708	413.349	0.942034
2322261	Arg-tri-hydroxylated bile amidate	Arginine conjugated cholic acid	Cholane steroids	Glycinated bile acids and derivatives	CCMSLIB00005465880	565.396	0	565.396	0.890604
851355	C20:3 fatty acid	Spectral Match to cis-8,11,14-Eicosatrienoic acid from NIST14	Unsaturated fatty acids	Long-chain fatty acids	CCMSLIB00003139097	307.263	0	307.263	0.72585
1061256	C20:5-O3 lipid	Eicosanoids_11-HEPE_C20H30O3	Pyridine alkaloids	Alpha amino acids and derivatives	CCMSLIB00001058283	336.253	0	336.253	0.891531
1364618	Di-hydroxy bile acid	"(4R)-4-((3R,5R,6S,9S,10R,13R,14S,17R)-3,6-dihydroxy-10,13-dimethylhexadecahydro-1H-cyclopenta[a]phenanthren-17-yl)pentanoic acid"	Cholane steroids	Monohydroxy bile acids, alcohols and derivatives	CCMSLIB00005464687	375.289	0	375.289	0.720513
2929132	Di-hydroxy bile acid	"(4R)-4-((3R,5R,6S,9S,10R,13R,14S,17R)-3,6-dihydroxy-10,13-dimethylhexadecahydro-1H-cyclopenta[a]phenanthren-17-yl)pentanoic acid"	Triacylglycerols	Fatty alcohols	CCMSLIB00005464689	785.593	0.0010376	785.593	0.903098
2929144	Di-hydroxy bile acid	"(4R)-4-((3R,5R,6S,9S,10R,13R,14S,17R)-3,6-dihydroxy-10,13-dimethylhexadecahydro-1H-cyclopenta[a]phenanthren-17-yl)pentanoic acid"	Lipopeptides	Glycinated bile acids and derivatives	CCMSLIB00005464689	785.593	0.00201416	785.593	0.854513
2929152	Di-hydroxy bile acid	"(4R)-4-((3R,5S,7S,9S,10S,13R,14S,17R)-3,7-dihydroxy-10,13-dimethylhexadecahydro-1H-cyclopenta[a]phenanthren-17-yl)pentanoic acid"	Lipopeptides	Hydroxy bile acids, alcohols and derivatives	CCMSLIB00005465385	785.593	0.00299072	785.593	0.831532
2929158	Di-hydroxy bile acid	"(4R)-4-((3R,5S,7S,9S,10S,13R,14S,17R)-3,7-dihydroxy-10,13-dimethylhexadecahydro-1H-cyclopenta[a]phenanthren-17-yl)pentanoic acid"	Lipopeptides	N-acyl-alpha amino acids and derivatives	CCMSLIB00005465385	785.593	0.00201416	785.593	0.898285
2929205	Di-hydroxy bile acid	"(4R)-4-((3R,5S,7S,9S,10S,13R,14S,17R)-3,7-dihydroxy-10,13-dimethylhexadecahydro-1H-cyclopenta[a]phenanthren-17-yl)pentanoic acid"	Lipopeptides	Glycinated bile acids and derivatives	CCMSLIB00005465385	785.593	0.0010376	785.593	0.907856
2965858	Di-hydroxy bile acid	"(4R)-4-((5S,7R,9S,10S,12S,13R,14S,17R)-7,12-dihydroxy-10,13-dimethylhexadecahydro-1H-cyclopenta[a]phenanthren-17-yl)pentanoic acid"	Lipopeptides	Oligopeptides	CCMSLIB00005464669	807.575	0.0010376	807.575	0.978603
2965859	Di-hydroxy bile acid	"(4R)-4-((5S,7R,9S,10S,12S,13R,14S,17R)-7,12-dihydroxy-10,13-dimethylhexadecahydro-1H-cyclopenta[a]phenanthren-17-yl)pentanoic acid"	Triacylglycerols	Steroid esters	CCMSLIB00005464669	807.575	0.00201416	807.575	0.966885
2965891	Di-hydroxy bile acid	"(4R)-4-((5S,7R,9S,10S,12S,13R,14S,17R)-7,12-dihydroxy-10,13-dimethylhexadecahydro-1H-cyclopenta[a]phenanthren-17-yl)pentanoic acid"	Linear peptides	Oligopeptides	CCMSLIB00005464669	807.575	0.0010376	807.575	0.956684
2965910	Di-hydroxy bile acid	"(4R)-4-((5S,7R,9S,10S,12S,13R,14S,17R)-7,12-dihydroxy-10,13-dimethylhexadecahydro-1H-cyclopenta[a]phenanthren-17-yl)pentanoic acid"	Lipopeptides	Oligopeptides	CCMSLIB00005464669	807.575	0	807.575	0.980575
2965928	Di-hydroxy bile acid	"(4R)-4-((5S,7R,9S,10S,12S,13R,14S,17R)-7,12-dihydroxy-10,13-dimethylhexadecahydro-1H-cyclopenta[a]phenanthren-17-yl)pentanoic acid"	Cholestane steroids	Glycinated bile acids and derivatives	CCMSLIB00005464669	807.575	0.0010376	807.575	0.891218
1363852	Di-hydroxy bile acid	"(R)-4-((1R,3S,5R,8S,9S,10S,13R,14S,17R)-1,3-dihydroxy-10,13-dimethylhexadecahydro-1H-cyclopenta[a]phenanthren-17-yl)pentanoic acid"	Cholane steroids	Monohydroxy bile acids, alcohols and derivatives	CCMSLIB00005464742	375.289	0	375.289	0.796798
1363970	Di-hydroxy bile acid	"(R)-4-((1R,3S,5R,8S,9S,10S,13R,14S,17R)-1,3-dihydroxy-10,13-dimethylhexadecahydro-1H-cyclopenta[a]phenanthren-17-yl)pentanoic acid"	Cholane steroids	Hydroxy bile acids, alcohols and derivatives	CCMSLIB00005464742	375.289	0	375.289	0.828751
1364317	Di-hydroxy bile acid	"(R)-4-((1R,3S,5R,8S,9S,10S,13R,14S,17R)-1,3-dihydroxy-10,13-dimethylhexadecahydro-1H-cyclopenta[a]phenanthren-17-yl)pentanoic acid"	Cholane steroids	Hydroxy bile acids, alcohols and derivatives	CCMSLIB00005464742	375.289	0	375.289	0.844308
1364356	Di-hydroxy bile acid	"(R)-4-((1R,3S,5R,8S,9S,10S,13R,14S,17R)-1,3-dihydroxy-10,13-dimethylhexadecahydro-1H-cyclopenta[a]phenanthren-17-yl)pentanoic acid"	Cholane steroids	Monohydroxy bile acids, alcohols and derivatives	CCMSLIB00005464742	375.289	0	375.289	0.923205
1234206	Di-hydroxy bile acid	"(R)-4-((3R,5R,6R,8S,9S,10R,13R,14S,17R)-3,6-dihydroxy-10,13-dimethylhexadecahydro-1H-cyclopenta[a]phenanthren-17-yl)pentanoic acid"	Cholestane steroids	Bile acids, alcohols and derivatives	CCMSLIB00005464798	357.279	0.00100708	357.279	0.772001
1352639	Di-hydroxy bile acid	"(R)-4-((3R,5S,7S,8R,9S,10S,13R,14S,17R)-3,7-dihydroxy-10,13-dimethylhexadecahydro-1H-cyclopenta[a]phenanthren-17-yl)pent-2-enoic acid"	Cholane steroids	Monohydroxy bile acids, alcohols and derivatives	CCMSLIB00005465711	373.273	0.000977	373.273	0.847729
2929164	Di-hydroxy bile acid	"(R)-4-((3R,5S,8R,9S,10S,12R,13R,14S,17R)-3,12-dihydroxy-10,13-dimethylhexadecahydro-1H-cyclopenta[a]phenanthren-17-yl)pentanoic acid"	Lipopeptides	Oligopeptides	CCMSLIB00005464835	785.593	0.00201416	785.593	0.870932
2929121	Di-hydroxy bile acid	"(R)-4-((3S,5S,7R,8R,9S,10S,13R,14S,17R)-3,7-dihydroxy-10,13-dimethylhexadecahydro-1H-cyclopenta[a]phenanthren-17-yl)pentanoic acid"	Lipopeptides	Oligopeptides	CCMSLIB00005465689	785.593	0	785.593	0.961807
2929135	Di-hydroxy bile acid	"(R)-4-((3S,5S,7R,8R,9S,10S,13R,14S,17R)-3,7-dihydroxy-10,13-dimethylhexadecahydro-1H-cyclopenta[a]phenanthren-17-yl)pentanoic acid"	Lipopeptides	Glycinated bile acids and derivatives	CCMSLIB00005465689	785.593	0.0010376	785.593	0.946843
1363532	Di-hydroxy bile acid	"(R)-4-((3S,5S,8R,9S,10S,12S,13R,14S,17R)-3,12-dihydroxy-10,13-dimethylhexadecahydro-1H-cyclopenta[a]phenanthren-17-yl)pentanoic acid"	Cholane steroids	Monohydroxy bile acids, alcohols and derivatives	CCMSLIB00005464837	375.289	0	375.289	0.824163
2018117	Di-hydroxy bile acid	"2-((4R)-4-((3R,5S,7R,9S,10S,13R,14S,17R)-3,7-dihydroxy-10,13-dimethylhexadecahydro-1H-cyclopenta[a]phenanthren-17-yl)pentanamido)ethane-1-sulfonic acid"	Pregnane steroids	Azasteroids and derivatives	CCMSLIB00005465592	500.304	0.00198364	500.304	0.728207
2018186	Di-hydroxy bile acid	"2-((4R)-4-((3R,5S,7R,9S,10S,13R,14S,17R)-3,7-dihydroxy-10,13-dimethylhexadecahydro-1H-cyclopenta[a]phenanthren-17-yl)pentanamido)ethane-1-sulfonic acid"	Pregnane steroids	Bile acids, alcohols and derivatives	CCMSLIB00005465592	500.304	0.000977	500.304	0.755994
2929134	Di-hydroxy bile acid	Spectral Match to Deoxycholic acid from NIST14	Lipopeptides	Glycinated bile acids and derivatives	CCMSLIB00003138541	785.594	0.00201416	785.594	0.896263
1464819	Di-hydroxy oxo bile acid	"(4R)-4-((3S,5S,7S,9S,10S,13R,14S,17R)-3,7-dihydroxy-10,13-dimethyl-12-oxohexadecahydro-1H-cyclopenta[a]phenanthren-17-yl)pentanoic acid"	Cholane steroids	Bile acids, alcohols and derivatives	CCMSLIB00005465139	389.268	0	389.268	0.761753
1464928	Di-hydroxy oxo bile acid	"(4R)-4-((3S,5S,7S,9S,10S,13R,14S,17R)-3,7-dihydroxy-10,13-dimethyl-12-oxohexadecahydro-1H-cyclopenta[a]phenanthren-17-yl)pentanoic acid"	Cholane steroids	Bile acids, alcohols and derivatives	CCMSLIB00005465139	389.268	0	389.268	0.783548
1580825	di-hydroxy-mono-oxo bile acid.	"3alpha,7alpha-dihydroxy-12-oxo-5beta-cholanic acid"	Cholane steroids	Trihydroxy bile acids, alcohols and derivatives	CCMSLIB00006581917	407.279	0	407.279	0.881884
1017306	Di-hydroxypropyl hexadecanoate	NCGC00186665-03!2,3-dihydroxypropyl hexadecanoate [IIN-based on: CCMSLIB00000849057]	Monoacylglycerols	1-monoacylglycerols	CCMSLIB00005721633	331.283	0.00161743	331.283	0.8251
2992140	di-oxo-bile acid/steroid/lipid	"methyl (4R)-4-((5R,8S,9S,10R,13R,17R)-10,13-dimethyl-3,6-dioxohexadecahydro-1H-cyclopenta[a]phenanthren-17-yl)pentanoate"	Triacylglycerols	Triacylglycerols	CCMSLIB00005464696	827.543	0	827.543	0.859856
348168	Equol	Spectral Match to Equol from NIST14	Imidazole alkaloids	Phenol ethers	CCMSLIB00003138161	243.101	0.00100708	243.101	0.859713
1879656	Gly-tri-hydroxylated bile amidate	"((R)-4-((3R,5S,7S,8R,9S,10S,12S,13R,14S,17R)-3,7,12-trihydroxy-10,13-dimethylhexadecahydro-1H-cyclopenta[a]phenanthren-17-yl)pentanoyl)glycine"	Cholane steroids	Glycinated bile acids and derivatives	CCMSLIB00005464870	466.316	0	466.316	0.738708
1879640	Gly-tri-hydroxylated bile amidate	GLYCOCHOLATE - 30.0 eV	Cholane steroids	Glycinated bile acids and derivatives	CCMSLIB00005883287	466.316	0	466.316	0.716318
1483036	Ketodeoxycholic acid	Spectral Match to 12-Ketodeoxycholic acid from NIST14	Cholane steroids	Monohydroxy bile acids, alcohols and derivatives	CCMSLIB00003135123	391.284	0.00100708	391.284	0.818368
2127390	Leu/Iso-tri-hydroxylated bile amidate	Isoleucocholic acid	Cholane steroids	Trihydroxy bile acids, alcohols and derivatives	CCMSLIB00004679257	522.379	0.0010376	522.379	0.879653
2127396	Leu/Iso-tri-hydroxylated bile amidate	Leucocholic acid	Cholane steroids	Glycinated bile acids and derivatives	CCMSLIB00004679258	522.379	0.0010376	522.379	0.786258
2042825	LPE(20:0)	Spectral Match to 1-Eicosatrienoyl-sn-glycero-3-phosphoethanolamine from NIST14	Glycerophosphoethanolamines	Amino acids and derivatives	CCMSLIB00003136028	504.306	0.00100708	504.306	0.734398
2180430	Lys-tri-hydroxylated bile amidate	"((4R)-4-((3R,5R,7R,9S,10S,12S,13R,14S,17R)-3,7,12-trihydroxy-10,13-dimethylhexadecahydro-1H-cyclopenta[a]phenanthren-17-yl)pentanoyl)lysine"	Cholane steroids	Glycinated bile acids and derivatives	CCMSLIB00005465153	537.39	0.0010376	537.39	0.818972
1484950	Mono-hydroxy bile acid	"(R)-4-((3R,5R,8S,9S,10R,13R,14S,17R)-3-hydroxy-10,13-dimethyl-6-oxohexadecahydro-1H-cyclopenta[a]phenanthren-17-yl)pentanoic acid"	Cholane steroids	Hydroxy bile acids, alcohols and derivatives	CCMSLIB00005464730	391.284	0.00100708	391.284	0.890319
2867502	Mono-hydroxy bile acid	"(R)-4-((3S,5R,8R,9S,10S,13R,14S,17R)-3-hydroxy-10,13-dimethylhexadecahydro-1H-cyclopenta[a]phenanthren-17-yl)pentanoic acid"	Polyamines	Steroids and steroid derivatives	CCMSLIB00005465718	753.603	0.0010376	753.603	0.921869
1223064	Mono-hydroxy oxo bile acid	"(4R)-4-((5S,7R,9S,10S,13R,14S,17R)-7-hydroxy-10,13-dimethyl-3-oxohexadecahydro-1H-cyclopenta[a]phenanthren-17-yl)pentanoic acid"	Cholestane steroids	Bile acids, alcohols and derivatives	CCMSLIB00005465354	355.263	0	355.263	0.756811
2919187	Mono-hydroxy oxo bile acid	"(4R)-4-((3S,5R,9S,10S,13R,14S,17R)-3-hydroxy-10,13-dimethyl-12-oxohexadecahydro-1H-cyclopenta[a]phenanthren-17-yl)pentanoic acid"	Cholane steroids	Glycinated bile acids and derivatives	CCMSLIB00005464718	781.561	0.000977	781.561	0.847961
1205937	Monolinolenin	Spectral Match to Monolinolenin (9c,12c,15c) from NIST14	Monoacylglycerols	1-monoacylglycerols	CCMSLIB00003137660	353.27	0.000977	353.27	0.720299
100392	NA	NA	NA	NA	NA	NA	NA	NA	NA
100477	NA	NA	NA	NA	NA	NA	NA	NA	NA
101068	NA	NA	Aminoacids	S-alkyl thiosulfates	NA	NA	NA	NA	NA
1018001	NA	NA	Monoacylglycerols	1-monoacylglycerols	NA	NA	NA	NA	NA
102587	NA	NA	Fatty alcohols	Organosulfonic acids and derivatives	NA	NA	NA	NA	NA
102591	NA	NA	Monoacylglycerols	Benzene and substituted derivatives	NA	NA	NA	NA	NA
1032003	NA	NA	N-acyl amines	Lipids and lipid-like molecules	NA	NA	NA	NA	NA
1083702	NA	NA	Polyamines	Heteroaromatic compounds	NA	NA	NA	NA	NA
1084349	NA	NA	Monoacylglycerols	Lineolic acids and derivatives	NA	NA	NA	NA	NA
1084422	NA	NA	Epoxy fatty acids	Lineolic acids and derivatives	NA	NA	NA	NA	NA
109585	NA	NA	Hydrocarbons	Organothiophosphorus compounds	NA	NA	NA	NA	NA
1188473	NA	NA	Phenazine alkaloids	Alkylarylthioethers	NA	NA	NA	NA	NA
1188696	NA	NA	Glycerophosphoethanolamines	Dithiophosphate S-esters	NA	NA	NA	NA	NA
1203541	NA	NA	Pregnane steroids	3-oxo delta-5-steroids	NA	NA	NA	NA	NA
1205654	NA	NA	Monoacylglycerols	Lineolic acids and derivatives	NA	NA	NA	NA	NA
1206394	NA	NA	Piperidine alkaloids	Alpha amino acid amides	NA	NA	NA	NA	NA
1222456	NA	NA	Androstane steroids	Oxosteroids	NA	NA	NA	NA	NA
1222508	NA	NA	Cholestane steroids	3-hydroxysteroids	NA	NA	NA	NA	NA
1237809	NA	NA	N-acyl amines	Semicarbazides	NA	NA	NA	NA	NA
1237810	NA	NA	Polyamines	Dialkylthioethers	NA	NA	NA	NA	NA
1244261	NA	NA	Tripeptides	Oligopeptides	NA	NA	NA	NA	NA
1244602	NA	NA	Dicarboxylic acids	Fatty acid esters	NA	NA	NA	NA	NA
1245593	NA	NA	Pyrrolidine alkaloids	Amino acids and derivatives	NA	NA	NA	NA	NA
1245612	NA	NA	N-acyl amines	Alpha amino acids	NA	NA	NA	NA	NA
1247165	NA	NA	Tripeptides	Oligopeptides	NA	NA	NA	NA	NA
1251363	NA	NA	Dipeptides	Alpha amino acid esters	NA	NA	NA	NA	NA
1266196	NA	NA	Tripeptides	Oligopeptides	NA	NA	NA	NA	NA
1306390	NA	NA	Pregnane steroids	Azasteroids and derivatives	NA	NA	NA	NA	NA
1348223	NA	NA	N-acyl amines	N-acyl-alpha amino acids and derivatives	NA	NA	NA	NA	NA
1348261	NA	NA	N-acyl amines	N-acyl-alpha amino acids and derivatives	NA	NA	NA	NA	NA
1352673	NA	NA	Cholestane steroids	Monohydroxy bile acids, alcohols and derivatives	NA	NA	NA	NA	NA
1352793	NA	NA	Polyamines	N-aliphatic s-triazines	NA	NA	NA	NA	NA
1356362	NA	NA	Tripeptides	Oligopeptides	NA	NA	NA	NA	NA
1357110	NA	NA	Monoacylglycerols	2-monoacylglycerols	NA	NA	NA	NA	NA
1357111	NA	NA	Monoacylglycerols	1-monoacylglycerols	NA	NA	NA	NA	NA
1357113	NA	NA	Monoacylglycerols	Monoacylglycerols	NA	NA	NA	NA	NA
1357116	NA	NA	Monoacylglycerols	Monoacylglycerols	NA	NA	NA	NA	NA
1362772	NA	NA	Unsaturated fatty acids	Eicosanoids	NA	NA	NA	NA	NA
1364740	NA	NA	Cholane steroids	Monohydroxy bile acids, alcohols and derivatives	NA	NA	NA	NA	NA
1373116	NA	NA	Dipeptides	Dipeptides	NA	NA	NA	NA	NA
1373131	NA	NA	Dipeptides	Dipeptides	NA	NA	NA	NA	NA
1375260	NA	NA	pteridine alkaloids	Alloxazines and isoalloxazines	NA	NA	NA	NA	NA
1382396	NA	NA	Monoacylglycerols	Other hydroxyeicosapolyenoic acids	NA	NA	NA	NA	NA
1397718	NA	NA	Dipeptides	Oligopeptides	NA	NA	NA	NA	NA
1437123	NA	NA	Tripeptides	Oligopeptides	NA	NA	NA	NA	NA
1437155	NA	NA	Tripeptides	Oligopeptides	NA	NA	NA	NA	NA
1459940	NA	NA	Imidazole alkaloids	Alpha amino acids and derivatives	NA	NA	NA	NA	NA
1464943	NA	NA	Cholane steroids	Monohydroxy bile acids, alcohols and derivatives	NA	NA	NA	NA	NA
1488052	NA	NA	Cholane steroids	Dihydroxy bile acids, alcohols and derivatives	NA	NA	NA	NA	NA
1488282	NA	NA	Cholane steroids	Monohydroxy bile acids, alcohols and derivatives	NA	NA	NA	NA	NA
1499055	NA	NA	Tripeptides	N-acyl-alpha amino acids and derivatives	NA	NA	NA	NA	NA
150104	NA	NA	Acridone alkaloids	Benzenoids	NA	NA	NA	NA	NA
150156	NA	NA	Aminoacids	Alpha amino acids and derivatives	NA	NA	NA	NA	NA
1508276	NA	NA	Tripeptides	Oligopeptides	NA	NA	NA	NA	NA
1566393	NA	NA	Cholane steroids	Hydroxy bile acids, alcohols and derivatives	NA	NA	NA	NA	NA
1583954	NA	NA	Cholane steroids	Glycinated bile acids and derivatives	NA	NA	NA	NA	NA
1585366	NA	NA	Cholane steroids	Glycinated bile acids and derivatives	NA	NA	NA	NA	NA
1591730	NA	NA	N-acyl amines	N-acyl-alpha amino acids and derivatives	NA	NA	NA	NA	NA
1591824	NA	NA	N-acyl amines	N-acyl-alpha amino acids	NA	NA	NA	NA	NA
1592125	NA	NA	Cholane steroids	Glycinated bile acids and derivatives	NA	NA	NA	NA	NA
1592137	NA	NA	Cholane steroids	Glycinated bile acids and derivatives	NA	NA	NA	NA	NA
15972	NA	NA	NA	NA	NA	NA	NA	NA	NA
15988	NA	NA	pteridine alkaloids	Triazoles	NA	NA	NA	NA	NA
16006	NA	NA	NA	NA	NA	NA	NA	NA	NA
1686563	NA	NA	Lupane triterpenoids	Triterpenoids	NA	NA	NA	NA	NA
1686583	NA	NA	Lupane triterpenoids	Triterpenoids	NA	NA	NA	NA	NA
1686594	NA	NA	Lupane triterpenoids	Triterpenoids	NA	NA	NA	NA	NA
1687363	NA	NA	Sphingoid bases	Alpha amino acids	NA	NA	NA	NA	NA
1687396	NA	NA	Monoacylglycerols	Amino acids and derivatives	NA	NA	NA	NA	NA
1687460	NA	NA	Glycerophosphoethanolamines	Glycerophosphoethanolamines	NA	NA	NA	NA	NA
1687592	NA	NA	Cholane steroids	Glycinated bile acids and derivatives	NA	NA	NA	NA	NA
1687593	NA	NA	Cholane steroids	Glycinated bile acids and derivatives	NA	NA	NA	NA	NA
1697596	NA	NA	Pyridine alkaloids	Steroids and steroid derivatives	NA	NA	NA	NA	NA
1697625	NA	NA	Cholane steroids	Glycinated bile acids and derivatives	NA	NA	NA	NA	NA
1697690	NA	NA	Cholane steroids	Hydroxy bile acids, alcohols and derivatives	NA	NA	NA	NA	NA
1700380	NA	NA	Tripeptides	N-acyl-alpha amino acids and derivatives	NA	NA	NA	NA	NA
1719930	NA	NA	N-acyl amines	Alpha amino acids	NA	NA	NA	NA	NA
1732422	NA	NA	Phenazine alkaloids	Alkylarylthioethers	NA	NA	NA	NA	NA
1741012	NA	NA	Steroidal alkaloids	Dialkylarylamines	NA	NA	NA	NA	NA
1750670	NA	NA	N-acyl amines	Alpha amino acids and derivatives	NA	NA	NA	NA	NA
1751917	NA	NA	Cholane steroids	Hydroxy bile acids, alcohols and derivatives	NA	NA	NA	NA	NA
1756075	NA	NA	Spirostane steroids	Triterpenoids	NA	NA	NA	NA	NA
1756390	NA	NA	Spirostane steroids	Triterpenoids	NA	NA	NA	NA	NA
176539	NA	NA	Fatty alcohols	Sulfoxides	NA	NA	NA	NA	NA
1769037	NA	NA	Pregnane steroids	Steroids and steroid derivatives	NA	NA	NA	NA	NA
1774637	NA	NA	Cyclic peptides	Peptides	NA	NA	NA	NA	NA
1774904	NA	NA	Lupane triterpenoids	Triterpenoids	NA	NA	NA	NA	NA
1774915	NA	NA	Lanostane, Tirucallane and Euphane triterpenoids	Triterpenoids	NA	NA	NA	NA	NA
1776216	NA	NA	Glycerophosphoethanolamines	Amino acids and derivatives	NA	NA	NA	NA	NA
1776225	NA	NA	Glycerophosphoethanolamines	Amino acids and derivatives	NA	NA	NA	NA	NA
1776231	NA	NA	Glycerophosphoethanolamines	Amino acids and derivatives	NA	NA	NA	NA	NA
1776246	NA	NA	Cyclic peptides	Alpha amino acid amides	NA	NA	NA	NA	NA
1776248	NA	NA	Glycerophosphoethanolamines	Amino acids and derivatives	NA	NA	NA	NA	NA
1776269	NA	NA	Glycerophosphoethanolamines	Amino acids and derivatives	NA	NA	NA	NA	NA
1776340	NA	NA	Glycerophosphoethanolamines	Amino acids and derivatives	NA	NA	NA	NA	NA
1776683	NA	NA	Glycerophosphoethanolamines	Glycerophosphoethanolamines	NA	NA	NA	NA	NA
1781570	NA	NA	Dipeptides	Oligopeptides	NA	NA	NA	NA	NA
1824147	NA	NA	Tripeptides	Oligopeptides	NA	NA	NA	NA	NA
1837026	NA	NA	Glycerophosphocholines	Glycerophosphocholines	NA	NA	NA	NA	NA
1837030	NA	NA	Glycerophosphocholines	Glycerophosphocholines	NA	NA	NA	NA	NA
1839527	NA	NA	Polyamines	N-aliphatic s-triazines	NA	NA	NA	NA	NA
1845803	NA	NA	Oleanane triterpenoids	Triterpenoids	NA	NA	NA	NA	NA
1846253	NA	NA	Tripeptides	Peptides	NA	NA	NA	NA	NA
1846262	NA	NA	Polyamines	Alpha amino acid amides	NA	NA	NA	NA	NA
1847853	NA	NA	Lanostane, Tirucallane and Euphane triterpenoids	Triterpenoids	NA	NA	NA	NA	NA
1864434	NA	NA	N-acyl amines	N-acyl amines	NA	NA	NA	NA	NA
1868662	NA	NA	Aminosugars	Aminoglycosides	NA	NA	NA	NA	NA
1879609	NA	NA	Cholane steroids	Glycinated bile acids and derivatives	NA	NA	NA	NA	NA
1883568	NA	NA	Piperidine alkaloids	Dialkylarylamines	NA	NA	NA	NA	NA
1888263	NA	NA	Monoacylglycerols	Diacylglycerols	NA	NA	NA	NA	NA
1888268	NA	NA	Monoacylglycerols	Diradylglycerols	NA	NA	NA	NA	NA
1888276	NA	NA	Polyamines	Alpha amino acid amides	NA	NA	NA	NA	NA
1888280	NA	NA	Imidazole alkaloids	N-aliphatic s-triazines	NA	NA	NA	NA	NA
1888289	NA	NA	Monoacylglycerols	1,2-diacylglycerols	NA	NA	NA	NA	NA
1888304	NA	NA	Monoacylglycerols	Fatty acid esters	NA	NA	NA	NA	NA
19137	NA	NA	NA	NA	NA	NA	NA	NA	NA
19138	NA	NA	NA	NA	NA	NA	NA	NA	NA
19266	NA	NA	NA	NA	NA	NA	NA	NA	NA
1934005	NA	NA	Glycerophosphoethanolamines	Amino acids and derivatives	NA	NA	NA	NA	NA
193671	NA	NA	Aminoacids	Thiadiazoles	NA	NA	NA	NA	NA
1936785	NA	NA	Tripeptides	Oligopeptides	NA	NA	NA	NA	NA
193805	NA	NA	Aminoacids	Aminosulfonyl compounds	NA	NA	NA	NA	NA
1938848	NA	NA	Oxo fatty acids	N-acyl-alpha amino acids	NA	NA	NA	NA	NA
194041	NA	NA	NA	NA	NA	NA	NA	NA	NA
1947427	NA	NA	Microcolins and mirabimids	Cyclic depsipeptides	NA	NA	NA	NA	NA
194954	NA	NA	NA	NA	NA	NA	NA	NA	NA
1953267	NA	NA	Linear peptides	N-acyl-alpha amino acids and derivatives	NA	NA	NA	NA	NA
1953306	NA	NA	Piperidine alkaloids	Alpha amino acids and derivatives	NA	NA	NA	NA	NA
1953311	NA	NA	Glycerophosphocholines	Glycerophosphocholines	NA	NA	NA	NA	NA
1959232	NA	NA	Glycerophosphoserines	1-acyl-glycerol-3-phosphoserines	NA	NA	NA	NA	NA
1963103	NA	NA	Monoacylglycerols	Dicarboxylic acids and derivatives	NA	NA	NA	NA	NA
1964672	NA	NA	Tripeptides	Oligopeptides	NA	NA	NA	NA	NA
19686	NA	NA	NA	NA	NA	NA	NA	NA	NA
1993544	NA	NA	Polyamines	Alpha amino acid amides	NA	NA	NA	NA	NA
19987	NA	NA	NA	NA	NA	NA	NA	NA	NA
2004827	NA	NA	Polyamines	Dialkylarylamines	NA	NA	NA	NA	NA
2006280	NA	NA	Anthraquinones and anthrones	Triphenylenes	NA	NA	NA	NA	NA
2026422	NA	NA	Tripeptides	Oligopeptides	NA	NA	NA	NA	NA
20426	NA	NA	NA	NA	NA	NA	NA	NA	NA
2045880	NA	NA	Glycerophosphocholines	Glycerophosphocholines	NA	NA	NA	NA	NA
20541	NA	NA	Aminoacids	Sulfuric acid diamides	NA	NA	NA	NA	NA
2068125	NA	NA	Cyclic peptides	Peptides	NA	NA	NA	NA	NA
2069326	NA	NA	N-acyl amines	Peptides	NA	NA	NA	NA	NA
20698	NA	NA	NA	NA	NA	NA	NA	NA	NA
2071486	NA	NA	Monoacylglycerols	Fatty acid esters	NA	NA	NA	NA	NA
2071522	NA	NA	Monoacylglycerols	Diradylglycerols	NA	NA	NA	NA	NA
2071553	NA	NA	N-acyl amines	N-acyl-alpha amino acids	NA	NA	NA	NA	NA
2072658	NA	NA	Oleanane triterpenoids	Triterpenoids	NA	NA	NA	NA	NA
2075144	NA	NA	Monoacylglycerols	Monoradylglycerols	NA	NA	NA	NA	NA
2075174	NA	NA	Triacylglycerols	1,2-diacylglycerols	NA	NA	NA	NA	NA
2075180	NA	NA	Diacylglycerols	Benzoic acid esters	NA	NA	NA	NA	NA
2077067	NA	NA	Diacylglycerols	1,2-diacylglycerols	NA	NA	NA	NA	NA
2104586	NA	NA	Tripeptides	Oligopeptides	NA	NA	NA	NA	NA
2122137	NA	NA	Tripeptides	Oligopeptides	NA	NA	NA	NA	NA
2122157	NA	NA	Tripeptides	Oligopeptides	NA	NA	NA	NA	NA
2124626	NA	NA	Glycerophosphoserines	1-acyl-glycerol-3-phosphoserines	NA	NA	NA	NA	NA
2124868	NA	NA	Glycerophosphoserines	1-acyl-glycerol-3-phosphoserines	NA	NA	NA	NA	NA
2170012	NA	NA	Cholane steroids	Glycinated bile acids and derivatives	NA	NA	NA	NA	NA
2171249	NA	NA	Cholane steroids	Bile acids, alcohols and derivatives	NA	NA	NA	NA	NA
2171348	NA	NA	Cholane steroids	Monohydroxy bile acids, alcohols and derivatives	NA	NA	NA	NA	NA
2179546	NA	NA	Ceramides	Ceramides	NA	NA	NA	NA	NA
2207133	NA	NA	Carboline alkaloids	Naphthalenes	NA	NA	NA	NA	NA
2207518	NA	NA	Antimycins	N-acyl-alpha amino acids and derivatives	NA	NA	NA	NA	NA
2211964	NA	NA	Polyprenylated cyclic polyketides (Hop meroterpenoids)	Hydroxysteroids	NA	NA	NA	NA	NA
2211966	NA	NA	NA	NA	NA	NA	NA	NA	NA
2236484	NA	NA	Polyamines	Thienoimidazolidines	NA	NA	NA	NA	NA
2236488	NA	NA	Polyamines	Pyrimidines and pyrimidine derivatives	NA	NA	NA	NA	NA
2236721	NA	NA	Cephalosporins	Benzenesulfonic acids and derivatives	NA	NA	NA	NA	NA
2236825	NA	NA	Cephalosporins	N-acyl-alpha amino acids and derivatives	NA	NA	NA	NA	NA
2259404	NA	NA	Oxidized glycerophospholipids	Phosphatidylcholines	NA	NA	NA	NA	NA
2261209	NA	NA	Ceramides	Ceramides	NA	NA	NA	NA	NA
22706	NA	NA	Simple phenolic acids	Benzene and substituted derivatives	NA	NA	NA	NA	NA
2276715	NA	NA	Tripeptides	Peptides	NA	NA	NA	NA	NA
2277063	NA	NA	Ceramides	Ceramides	NA	NA	NA	NA	NA
2278104	NA	NA	Labdane diterpenoids	Terpene glycosides	NA	NA	NA	NA	NA
22841	NA	NA	Wax monoesters	Organooxygen compounds	NA	NA	NA	NA	NA
23014	NA	NA	NA	NA	NA	NA	NA	NA	NA
2336518	NA	NA	N-acyl amines	Peptides	NA	NA	NA	NA	NA
2336527	NA	NA	Acyclic triterpenoids	Lipids and lipid-like molecules	NA	NA	NA	NA	NA
2338171	NA	NA	Diacylglycerols	1,2-diacylglycerols	NA	NA	NA	NA	NA
2340254	NA	NA	Phosphosphingolipids	Alpha amino acid amides	NA	NA	NA	NA	NA
2345714	NA	NA	Cholane steroids	Diterpene glycosides	NA	NA	NA	NA	NA
2377317	NA	NA	Cyclic peptides	Hybrid peptides	NA	NA	NA	NA	NA
2377432	NA	NA	Tripeptides	N-acyl-alpha amino acids and derivatives	NA	NA	NA	NA	NA
2384192	NA	NA	Tripeptides	Oligopeptides	NA	NA	NA	NA	NA
2408600	NA	NA	Imidazole alkaloids	Bilirubins	NA	NA	NA	NA	NA
2414214	NA	NA	Linear peptides	Depsipeptides	NA	NA	NA	NA	NA
2418407	NA	NA	Cholane steroids	Bile acids, alcohols and derivatives	NA	NA	NA	NA	NA
2418506	NA	NA	Imidazole alkaloids	Bilirubins	NA	NA	NA	NA	NA
2418508	NA	NA	Depsipeptides	Tetrapyrroles and derivatives	NA	NA	NA	NA	NA
2423954	NA	NA	Polyamines	Alpha amino acid amides	NA	NA	NA	NA	NA
2423963	NA	NA	Depsipeptides	Tetrapyrroles and derivatives	NA	NA	NA	NA	NA
2424082	NA	NA	Depsipeptides	Alpha amino acid esters	NA	NA	NA	NA	NA
2424181	NA	NA	Lipopeptides	Glycinated bile acids and derivatives	NA	NA	NA	NA	NA
2427709	NA	NA	Terpenoid alkaloids	Amino acids and derivatives	NA	NA	NA	NA	NA
2427712	NA	NA	Linear peptides	N-acyl-alpha amino acids and derivatives	NA	NA	NA	NA	NA
2429384	NA	NA	Tripeptides	Gamma-glutamyl peptides	NA	NA	NA	NA	NA
2440517	NA	NA	Triacylglycerols	Triradylcglycerols	NA	NA	NA	NA	NA
2465129	NA	NA	Cholestane steroids	Dihydroxy bile acids, alcohols and derivatives	NA	NA	NA	NA	NA
2492252	NA	NA	Tripeptides	Phenylalanine and derivatives	NA	NA	NA	NA	NA
2498444	NA	NA	Diacylglycerols	Lineolic acids and derivatives	NA	NA	NA	NA	NA
2507260	NA	NA	Cyclic peptides	Alpha amino acids and derivatives	NA	NA	NA	NA	NA
25322	NA	NA	Phenylalanine-derived alkaloids	Amphetamines and derivatives	NA	NA	NA	NA	NA
25369	NA	NA	Phenylalanine-derived alkaloids	Phenethylamines	NA	NA	NA	NA	NA
25384	NA	NA	Phenylalanine-derived alkaloids	Benzamides	NA	NA	NA	NA	NA
2552029	NA	NA	Cholane steroids	Glycinated bile acids and derivatives	NA	NA	NA	NA	NA
2557258	NA	NA	Pyridine alkaloids	Phenyl thiophosphates	NA	NA	NA	NA	NA
25597	NA	NA	Polyamines	Thioethers	NA	NA	NA	NA	NA
25610	NA	NA	Phenylalanine-derived alkaloids	Amphetamines and derivatives	NA	NA	NA	NA	NA
25630	NA	NA	Phenylalanine-derived alkaloids	Amphetamines and derivatives	NA	NA	NA	NA	NA
2578565	NA	NA	Tripeptides	Oligopeptides	NA	NA	NA	NA	NA
25836	NA	NA	Polyamines	Alkanolamines	NA	NA	NA	NA	NA
25846	NA	NA	Phenylalanine-derived alkaloids	Amphetamines and derivatives	NA	NA	NA	NA	NA
25860	NA	NA	NA	NA	NA	NA	NA	NA	NA
2589367	NA	NA	Cyclic peptides	Cyclic depsipeptides	NA	NA	NA	NA	NA
25912	NA	NA	Phenylalanine-derived alkaloids	Amphetamines and derivatives	NA	NA	NA	NA	NA
2604505	NA	NA	N-acyl amines	Alpha amino acids and derivatives	NA	NA	NA	NA	NA
2604510	NA	NA	Monocyclic guanidine alkaloids	Amino acids and derivatives	NA	NA	NA	NA	NA
2607802	NA	NA	Linear peptides	N-acyl-alpha amino acids and derivatives	NA	NA	NA	NA	NA
2612095	NA	NA	Linear peptides	N-acyl-alpha amino acids and derivatives	NA	NA	NA	NA	NA
26133	NA	NA	NA	NA	NA	NA	NA	NA	NA
2626782	NA	NA	Open-chain polyketides	O-glycosyl compounds	NA	NA	NA	NA	NA
26544	NA	NA	NA	NA	NA	NA	NA	NA	NA
267934	NA	NA	NA	NA	NA	NA	NA	NA	NA
2686856	NA	NA	Open-chain polyketides	Dicarboxylic acids and derivatives	NA	NA	NA	NA	NA
2718382	NA	NA	Linear peptides	Depsipeptides	NA	NA	NA	NA	NA
2739417	NA	NA	Penicillins	Peptides	NA	NA	NA	NA	NA
2774100	NA	NA	Tripeptides	Oligopeptides	NA	NA	NA	NA	NA
2814190	NA	NA	Tripeptides	Oligopeptides	NA	NA	NA	NA	NA
28352	NA	NA	Phenylalanine-derived alkaloids	Benzene and substituted derivatives	NA	NA	NA	NA	NA
2847877	NA	NA	Glycerophosphoethanolamines	Phosphatidylethanolamines	NA	NA	NA	NA	NA
2850938	NA	NA	Tripeptides	Oligopeptides	NA	NA	NA	NA	NA
2862618	NA	NA	Polyether ionophores	Diterpenoids	NA	NA	NA	NA	NA
2868444	NA	NA	Linear peptides	Oligopeptides	NA	NA	NA	NA	NA
2868445	NA	NA	Tripeptides	Oligopeptides	NA	NA	NA	NA	NA
2891591	NA	NA	Linear peptides	Oligopeptides	NA	NA	NA	NA	NA
2894005	NA	NA	NA	NA	NA	NA	NA	NA	NA
2894013	NA	NA	NA	NA	NA	NA	NA	NA	NA
2894018	NA	NA	NA	NA	NA	NA	NA	NA	NA
2919197	NA	NA	Cholestane steroids	Hydroxy bile acids, alcohols and derivatives	NA	NA	NA	NA	NA
2924759	NA	NA	Triacylglycerols	Steroid esters	NA	NA	NA	NA	NA
2944873	NA	NA	Linear peptides	Oligopeptides	NA	NA	NA	NA	NA
2958276	NA	NA	Cholestane steroids	12-hydroxysteroids	NA	NA	NA	NA	NA
2958997	NA	NA	Cholestane steroids	Glycinated bile acids and derivatives	NA	NA	NA	NA	NA
2959856	NA	NA	Linear peptides	Oligopeptides	NA	NA	NA	NA	NA
2960454	NA	NA	Cholestane steroids	Hydroxy bile acids, alcohols and derivatives	NA	NA	NA	NA	NA
2962175	NA	NA	Cholestane steroids	Glycinated bile acids and derivatives	NA	NA	NA	NA	NA
2962470	NA	NA	Cholane steroids	Monohydroxy bile acids, alcohols and derivatives	NA	NA	NA	NA	NA
2973923	NA	NA	Cholestane steroids	Steroid esters	NA	NA	NA	NA	NA
2981490	NA	NA	Cholestane steroids	Steroid esters	NA	NA	NA	NA	NA
2981526	NA	NA	Stigmastane steroids	Triterpenoids	NA	NA	NA	NA	NA
2989837	NA	NA	Polyamines	Isoleucine and derivatives	NA	NA	NA	NA	NA
2992139	NA	NA	Tripeptides	Oligopeptides	NA	NA	NA	NA	NA
2997816	NA	NA	Cholestane steroids	Glycinated bile acids and derivatives	NA	NA	NA	NA	NA
3000216	NA	NA	Glycerophosphoethanolamines	Amino acids and derivatives	NA	NA	NA	NA	NA
3000301	NA	NA	Glycerophosphocholines	Phosphatidylcholines	NA	NA	NA	NA	NA
3003862	NA	NA	Lipopeptides	Glycinated bile acids and derivatives	NA	NA	NA	NA	NA
3004461	NA	NA	Steroidal alkaloids	Steroids and steroid derivatives	NA	NA	NA	NA	NA
3004705	NA	NA	Cholane steroids	Glycinated bile acids and derivatives	NA	NA	NA	NA	NA
3004708	NA	NA	Polyamines	Dialkylarylamines	NA	NA	NA	NA	NA
3004917	NA	NA	Lipopeptides	Glycinated bile acids and derivatives	NA	NA	NA	NA	NA
3007598	NA	NA	Lipopeptides	Glycinated bile acids and derivatives	NA	NA	NA	NA	NA
3007625	NA	NA	Neutral glycosphingolipids	Glycosyl-N-acylsphingosines	NA	NA	NA	NA	NA
3013347	NA	NA	Polyamines	Oligopeptides	NA	NA	NA	NA	NA
3047052	NA	NA	NA	NA	NA	NA	NA	NA	NA
3051904	NA	NA	NA	NA	NA	NA	NA	NA	NA
3062239	NA	NA	NA	NA	NA	NA	NA	NA	NA
3091763	NA	NA	NA	NA	NA	NA	NA	NA	NA
3091780	NA	NA	NA	NA	NA	NA	NA	NA	NA
3091791	NA	NA	NA	NA	NA	NA	NA	NA	NA
3091866	NA	NA	NA	NA	NA	NA	NA	NA	NA
3128843	NA	NA	NA	NA	NA	NA	NA	NA	NA
3153367	NA	NA	NA	NA	NA	NA	NA	NA	NA
3153368	NA	NA	NA	NA	NA	NA	NA	NA	NA
3153686	NA	NA	NA	NA	NA	NA	NA	NA	NA
3153687	NA	NA	NA	NA	NA	NA	NA	NA	NA
3154296	NA	NA	NA	NA	NA	NA	NA	NA	NA
3161112	NA	NA	NA	NA	NA	NA	NA	NA	NA
3161113	NA	NA	NA	NA	NA	NA	NA	NA	NA
316260	NA	NA	Phenylalanine-derived alkaloids	Amino acids and derivatives	NA	NA	NA	NA	NA
316387	NA	NA	Phenylalanine-derived alkaloids	Amino acids and derivatives	NA	NA	NA	NA	NA
3172500	NA	NA	NA	NA	NA	NA	NA	NA	NA
3175726	NA	NA	NA	NA	NA	NA	NA	NA	NA
3175786	NA	NA	NA	NA	NA	NA	NA	NA	NA
3176344	NA	NA	NA	NA	NA	NA	NA	NA	NA
3176346	NA	NA	NA	NA	NA	NA	NA	NA	NA
3176347	NA	NA	NA	NA	NA	NA	NA	NA	NA
3176503	NA	NA	NA	NA	NA	NA	NA	NA	NA
3176577	NA	NA	NA	NA	NA	NA	NA	NA	NA
3176798	NA	NA	NA	NA	NA	NA	NA	NA	NA
3176799	NA	NA	NA	NA	NA	NA	NA	NA	NA
3176800	NA	NA	NA	NA	NA	NA	NA	NA	NA
3176846	NA	NA	NA	NA	NA	NA	NA	NA	NA
3176988	NA	NA	NA	NA	NA	NA	NA	NA	NA
3177550	NA	NA	NA	NA	NA	NA	NA	NA	NA
3177608	NA	NA	NA	NA	NA	NA	NA	NA	NA
3179544	NA	NA	NA	NA	NA	NA	NA	NA	NA
3180023	NA	NA	NA	NA	NA	NA	NA	NA	NA
3180030	NA	NA	NA	NA	NA	NA	NA	NA	NA
3180033	NA	NA	NA	NA	NA	NA	NA	NA	NA
3180035	NA	NA	NA	NA	NA	NA	NA	NA	NA
3180038	NA	NA	NA	NA	NA	NA	NA	NA	NA
3180041	NA	NA	NA	NA	NA	NA	NA	NA	NA
3180043	NA	NA	NA	NA	NA	NA	NA	NA	NA
3197649	NA	NA	Dipeptides	Dipeptides	NA	NA	NA	NA	NA
3228894	NA	NA	Purine nucleos(t)ides	Alpha amino acids and derivatives	NA	NA	NA	NA	NA
323599	NA	NA	Fatty alcohols	Fatty alcohols	NA	NA	NA	NA	NA
3260648	NA	NA	Cannabinoids	Benzenoids	NA	NA	NA	NA	NA
3261745	NA	NA	Wax monoesters	Fatty Acyls	NA	NA	NA	NA	NA
3262152	NA	NA	Monoacylglycerols	Dialkylthioethers	NA	NA	NA	NA	NA
333041	NA	NA	Dipeptides	Fatty Acyls	NA	NA	NA	NA	NA
34720	NA	NA	NA	NA	NA	NA	NA	NA	NA
348178	NA	NA	Isoflavanones	Isoflavanols	NA	NA	NA	NA	NA
35288	NA	NA	Pyridine alkaloids	Organosulfonic acids and derivatives	NA	NA	NA	NA	NA
353723	NA	NA	NA	NA	NA	NA	NA	NA	NA
36002	NA	NA	NA	NA	NA	NA	NA	NA	NA
3653	NA	NA	NA	NA	NA	NA	NA	NA	NA
36879	NA	NA	Quinazoline alkaloids	Imidazopyrimidines	NA	NA	NA	NA	NA
386800	NA	NA	Aminoacids	Alpha amino acids and derivatives	NA	NA	NA	NA	NA
389028	NA	NA	NA	NA	NA	NA	NA	NA	NA
40309	NA	NA	Imidazole alkaloids	Heteroaromatic compounds	NA	NA	NA	NA	NA
40324	NA	NA	NA	NA	NA	NA	NA	NA	NA
40382	NA	NA	NA	NA	NA	NA	NA	NA	NA
40579	NA	NA	NA	NA	NA	NA	NA	NA	NA
40889	NA	NA	NA	NA	NA	NA	NA	NA	NA
41320	NA	NA	NA	NA	NA	NA	NA	NA	NA
41382	NA	NA	NA	NA	NA	NA	NA	NA	NA
41416	NA	NA	NA	NA	NA	NA	NA	NA	NA
41419	NA	NA	NA	NA	NA	NA	NA	NA	NA
41449	NA	NA	NA	NA	NA	NA	NA	NA	NA
42185	NA	NA	NA	NA	NA	NA	NA	NA	NA
43782	NA	NA	NA	NA	NA	NA	NA	NA	NA
43936	NA	NA	NA	NA	NA	NA	NA	NA	NA
43953	NA	NA	NA	NA	NA	NA	NA	NA	NA
43957	NA	NA	Pyrrolidine alkaloids	Alpha amino acids and derivatives	NA	NA	NA	NA	NA
44290	NA	NA	NA	NA	NA	NA	NA	NA	NA
44413	NA	NA	NA	NA	NA	NA	NA	NA	NA
44444	NA	NA	Isocoumarins	Carboxylic acids and derivatives	NA	NA	NA	NA	NA
44445	NA	NA	pteridine alkaloids	Nitroaromatic compounds	NA	NA	NA	NA	NA
44465	NA	NA	Aminoacids	Alpha amino acids and derivatives	NA	NA	NA	NA	NA
44566	NA	NA	pteridine alkaloids	Tetrazoles	NA	NA	NA	NA	NA
44837	NA	NA	pteridine alkaloids	Organic sulfuric acids and derivatives	NA	NA	NA	NA	NA
44959	NA	NA	pteridine alkaloids	Tetrazoles	NA	NA	NA	NA	NA
45160	NA	NA	pteridine alkaloids	Azoles	NA	NA	NA	NA	NA
473746	NA	NA	Farnesane sesquiterpenoids	Prenol lipids	NA	NA	NA	NA	NA
475292	NA	NA	Unsaturated fatty acids	Fatty Acyls	NA	NA	NA	NA	NA
475325	NA	NA	Unsaturated fatty acids	Fatty Acyls	NA	NA	NA	NA	NA
47884	NA	NA	Aminoacids	Alkanolamines	NA	NA	NA	NA	NA
48044	NA	NA	Aminoacids	Dialkyldisulfides	NA	NA	NA	NA	NA
483941	NA	NA	Dipeptides	Alpha amino acids and derivatives	NA	NA	NA	NA	NA
484024	NA	NA	Dipeptides	Dipeptides	NA	NA	NA	NA	NA
490681	NA	NA	Fatty alcohols	Long-chain fatty alcohols	NA	NA	NA	NA	NA
491053	NA	NA	NA	NA	NA	NA	NA	NA	NA
49116	NA	NA	NA	NA	NA	NA	NA	NA	NA
49681	NA	NA	Wax monoesters	Monocarboxylic acids and derivatives	NA	NA	NA	NA	NA
49711	NA	NA	NA	NA	NA	NA	NA	NA	NA
49772	NA	NA	NA	NA	NA	NA	NA	NA	NA
49887	NA	NA	Wax monoesters	Phosphate esters	NA	NA	NA	NA	NA
49889	NA	NA	NA	NA	NA	NA	NA	NA	NA
49915	NA	NA	NA	NA	NA	NA	NA	NA	NA
5071	NA	NA	Pyrazine and Piperazine alkaloids	Aminopyrimidines and derivatives	NA	NA	NA	NA	NA
53156	NA	NA	Iridoids monoterpenoids	Sulfonyls	NA	NA	NA	NA	NA
53160	NA	NA	Oxo fatty acids	Thia fatty acids	NA	NA	NA	NA	NA
53167	NA	NA	Iridoids monoterpenoids	Sulfonyls	NA	NA	NA	NA	NA
53215	NA	NA	Fatty alcohols	Organooxygen compounds	NA	NA	NA	NA	NA
53745	NA	NA	Aminoacids	Heteroaromatic compounds	NA	NA	NA	NA	NA
53954	NA	NA	Simple indole alkaloids	Indoles	NA	NA	NA	NA	NA
54498	NA	NA	Simple indole alkaloids	Indoles	NA	NA	NA	NA	NA
61111	NA	NA	NA	NA	NA	NA	NA	NA	NA
61162	NA	NA	NA	NA	NA	NA	NA	NA	NA
61620	NA	NA	NA	NA	NA	NA	NA	NA	NA
61676	NA	NA	NA	NA	NA	NA	NA	NA	NA
61723	NA	NA	NA	NA	NA	NA	NA	NA	NA
635268	NA	NA	Dipeptides	N-acyl-alpha amino acids	NA	NA	NA	NA	NA
635338	NA	NA	Dipeptides	Dipeptides	NA	NA	NA	NA	NA
639342	NA	NA	Polyamines	Organonitrogen compounds	NA	NA	NA	NA	NA
639376	NA	NA	Unsaturated fatty acids	Long-chain fatty acids	NA	NA	NA	NA	NA
67100	NA	NA	Simple oxindole alkaloids	Indolyl carboxylic acids and derivatives	NA	NA	NA	NA	NA
6795	NA	NA	Pyrazine and Piperazine alkaloids	Azoles	NA	NA	NA	NA	NA
7132	NA	NA	Hydrocarbons	Acetamides	NA	NA	NA	NA	NA
733725	NA	NA	NA	NA	NA	NA	NA	NA	NA
762652	NA	NA	Dipeptides	N-acyl-alpha amino acids	NA	NA	NA	NA	NA
810725	NA	NA	Dipeptides	Dipeptides	NA	NA	NA	NA	NA
846934	NA	NA	Tripeptides	Alpha amino acids and derivatives	NA	NA	NA	NA	NA
850542	NA	NA	Wax monoesters	Long-chain fatty acids	NA	NA	NA	NA	NA
850900	NA	NA	Unsaturated fatty acids	Long-chain fatty acids	NA	NA	NA	NA	NA
885937	NA	NA	Dipeptides	Dipeptides	NA	NA	NA	NA	NA
886056	NA	NA	Simple amide alkaloids	Amino acids and derivatives	NA	NA	NA	NA	NA
902951	NA	NA	Imidazole alkaloids	Alpha amino acid amides	NA	NA	NA	NA	NA
926115	NA	NA	Dipeptides	Dipeptides	NA	NA	NA	NA	NA
926117	NA	NA	Dipeptides	N-acyl-alpha amino acids	NA	NA	NA	NA	NA
926194	NA	NA	Dipeptides	Alpha amino acids	NA	NA	NA	NA	NA
1960566	PG(16:0)	PG(16:0_0:0) - 2-hydroxy-3-(2-hydroxyacetoxy)propyl palmitate	Diacylglycerols	1,2-diacylglycerols	CCMSLIB00005436330	485.287	0	485.287	0.867812
1722306	Phe-C18:2	Phe-C18:2	N-acyl amines	Phenylalanine and derivatives	CCMSLIB00010010955	428.316	0	428.316	0.756445
885916	Phe-Phe	Spectral Match to Phe-Phe from NIST14	Dipeptides	Dipeptides	CCMSLIB00003136393	313.155	0	313.155	0.804743
2279051	Phe-tri-hydroxylated bile amidate	Phe-CA	Cholane steroids	Glycinated bile acids and derivatives	CCMSLIB00006583859	556.363	0	556.363	0.957044
639451	Pinolenic acid	Spectral Match to Pinolenic acid from NIST14	Unsaturated fatty acids	Long-chain fatty acids	CCMSLIB00003134774	279.232	0	279.232	0.751159
1995913	Ser-tri-hydroxylated bile amidate	Ser-CA	Cholane steroids	Glycinated bile acids and derivatives	CCMSLIB00006583871	496.327	0.00100708	496.327	0.778836
1783464	Soyaspongenol	Soyaspongenol C	Lupane triterpenoids	Triterpenoids	CCMSLIB00001059244	441.373	0.000977	441.373	0.712391
1783467	Soyaspongenol	Soyaspongenol C	Oleanane triterpenoids	Triterpenoids	CCMSLIB00001059244	441.373	0.000977	441.373	0.749833
1783474	Soyaspongenol	Soyaspongenol C	Cholestane steroids	Triterpenoids	CCMSLIB00001059244	441.373	0.00100708	441.373	0.73265
1783495	Soyaspongenol	Soyaspongenol C	Ursane and Taraxastane triterpenoids	Triterpenoids	CCMSLIB00001059244	441.373	0	441.373	0.749889
2018187	Taurine-di-hydroxylated bile amidate	Spectral Match to Tauroursodeoxycholic acid from NIST14	Cholane steroids	Bile acids, alcohols and derivatives	CCMSLIB00003138533	500.304	0.000977	500.304	0.785184
2170746	Taurine-dri-hydroxylated bile amidate	TAUROCHOLIC ACID	Cholane steroids	Steroids and steroid derivatives	CCMSLIB00006680127	533.326	0.00201416	533.326	0.714878
2170843	Taurine-dri-hydroxylated bile amidate	TAUROCHOLIC ACID	Cholestane steroids	Bile acids, alcohols and derivatives	CCMSLIB00006680127	533.326	0.000977	533.326	0.733154
2171617	Taurine-dri-hydroxylated bile amidate	TAUROCHOLIC ACID	Cholane steroids	7-oxosteroids	CCMSLIB00006680127	533.326	0.000977	533.326	0.701203
1581383	Tetra-hydroxy bile acid	"(R)-4-((3R,5R,6R,7S,8R,9S,10R,12S,13R,14S,17R)-3,6,7,12-tetrahydroxy-10,13-dimethylhexadecahydro-1H-cyclopenta[a]phenanthren-17-yl)pentanoic acid"	Cholane steroids	Trihydroxy bile acids, alcohols and derivatives	CCMSLIB00005465451	407.279	0.00100708	407.279	0.833429
3002460	Tri-hydroxy bile acid	"(4R,E)-4-((3R,5R,6S,7R,9S,10R,13R,14S,17R)-3,6,7-trihydroxy-10,13-dimethylhexadecahydro-1H-cyclopenta[a]phenanthren-17-yl)pent-2-enoic acid"	Cholestane steroids	Hydroxy bile acids, alcohols and derivatives	CCMSLIB00005465220	835.533	0.000977	835.533	0.873064
1352633	Tri-hydroxy bile acid	"(4R)-4-((3R,4R,5S,7R,9S,10R,13R,14S,17R)-3,4,7-trihydroxy-10,13-dimethylhexadecahydro-1H-cyclopenta[a]phenanthren-17-yl)pentanoic acid"	Cholane steroids	Bile acids, alcohols and derivatives	CCMSLIB00005465151	373.274	0	373.274	0.83394
1352797	Tri-hydroxy bile acid	"(4R)-4-((3R,4R,5S,7R,9S,10R,13R,14S,17R)-3,4,7-trihydroxy-10,13-dimethylhexadecahydro-1H-cyclopenta[a]phenanthren-17-yl)pentanoic acid"	Cholane steroids	Bile acids, alcohols and derivatives	CCMSLIB00005465151	373.274	0	373.274	0.824161
1481713	Tri-hydroxy bile acid	"(4R)-4-((3R,5R,6R,7R,9S,10R,13R,14S,17R)-3,6,7-trihydroxy-10,13-dimethylhexadecahydro-1H-cyclopenta[a]phenanthren-17-yl)pentanoic acid"	Cholane steroids	Dihydroxy bile acids, alcohols and derivatives	CCMSLIB00005465155	391.284	0	391.284	0.832647
1352526	Tri-hydroxy bile acid	"(4R)-4-((3R,5R,6R,9S,10R,12S,13R,14S,17R)-3,6,12-trihydroxy-10,13-dimethylhexadecahydro-1H-cyclopenta[a]phenanthren-17-yl)pentanoic acid"	Cholane steroids	Monohydroxy bile acids, alcohols and derivatives	CCMSLIB00005465132	373.274	0	373.274	0.824953
1581392	Tri-hydroxy bile acid	"(4R)-4-((3R,5R,6S,7R,9S,10R,12S,13R,14S,17R)-3,6,7,12-tetrahydroxy-10,13-dimethylhexadecahydro-1H-cyclopenta[a]phenanthren-17-yl)pentanoic acid"	Cholane steroids	Trihydroxy bile acids, alcohols and derivatives	CCMSLIB00005464677	407.279	0.00100708	407.279	0.813622
1483960	Tri-hydroxy bile acid	"(4R)-4-((3R,5R,6S,7R,9S,10R,13R,14S,17R)-3,6,7-trihydroxy-10,13-dimethylhexadecahydro-1H-cyclopenta[a]phenanthren-17-yl)pentanoic acid"	Cholane steroids	Hydroxy bile acids, alcohols and derivatives	CCMSLIB00005465622	391.284	0.00100708	391.284	0.906513
1485659	Tri-hydroxy bile acid	"(4R)-4-((3R,5R,6S,7R,9S,10R,13R,14S,17R)-3,6,7-trihydroxy-10,13-dimethylhexadecahydro-1H-cyclopenta[a]phenanthren-17-yl)pentanoic acid"	Cholane steroids	Monohydroxy bile acids, alcohols and derivatives	CCMSLIB00005465622	391.284	0	391.284	0.862242
1485847	Tri-hydroxy bile acid	"(4R)-4-((3R,5R,6S,7R,9S,10R,13R,14S,17R)-3,6,7-trihydroxy-10,13-dimethylhexadecahydro-1H-cyclopenta[a]phenanthren-17-yl)pentanoic acid"	Cholane steroids	Dihydroxy bile acids, alcohols and derivatives	CCMSLIB00005465622	391.284	0	391.284	0.884239
1739651	Tri-hydroxy bile acid	"(4R)-4-((3R,5S,7R,8R,9S,10S,13S,14S,16R)-3,7,16-trihydroxy-10,13-dimethylhexadecahydro-1H-cyclopenta[a]phenanthren-17-yl)pentanoic acid"	Cholane steroids	Hydroxy bile acids, alcohols and derivatives	CCMSLIB00005465737	431.277	0	431.277	0.83851
3006937	Tri-hydroxy bile acid	"(4R)-4-((3R,5S,7R,8R,9S,10S,13S,14S,16R)-3,7,16-trihydroxy-10,13-dimethylhexadecahydro-1H-cyclopenta[a]phenanthren-17-yl)pentanoic acid"	Lipopeptides	Glycinated bile acids and derivatives	CCMSLIB00005465736	839.564	0	839.564	0.965657
3006938	Tri-hydroxy bile acid	"(4R)-4-((3R,5S,7R,8R,9S,10S,13S,14S,16R)-3,7,16-trihydroxy-10,13-dimethylhexadecahydro-1H-cyclopenta[a]phenanthren-17-yl)pentanoic acid"	Lipopeptides	Oligopeptides	CCMSLIB00005465736	839.564	0.0010376	839.564	0.965439
1352670	Tri-hydroxy bile acid	"(4R)-4-((3R,5S,7R,9S,10S,13R,14S,15R,17R)-3,7,15-trihydroxy-10,13-dimethylhexadecahydro-1H-cyclopenta[a]phenanthren-17-yl)pentanoic acid"	Cholane steroids	Monohydroxy bile acids, alcohols and derivatives	CCMSLIB00005465297	373.274	0	373.274	0.875058
2984511	Tri-hydroxy bile acid	"(4R)-4-((3S,5R,6S,7S,9S,10R,13R,14S,17R)-3,6,7-trihydroxy-10,13-dimethylhexadecahydro-1H-cyclopenta[a]phenanthren-17-yl)pentanoic acid"	Stigmastane steroids	Triterpenoids	CCMSLIB00005465137	817.582	0	817.582	0.971753
2984518	Tri-hydroxy bile acid	"(4R)-4-((3S,5R,6S,7S,9S,10R,13R,14S,17R)-3,6,7-trihydroxy-10,13-dimethylhexadecahydro-1H-cyclopenta[a]phenanthren-17-yl)pentanoic acid"	Cholestane steroids	Dihydroxy bile acids, alcohols and derivatives	CCMSLIB00005465137	817.582	0.00402832	817.582	0.977262
2984534	Tri-hydroxy bile acid	"(4R)-4-((3S,5R,6S,7S,9S,10R,13R,14S,17R)-3,6,7-trihydroxy-10,13-dimethylhexadecahydro-1H-cyclopenta[a]phenanthren-17-yl)pentanoic acid"	Cholestane steroids	Steroid esters	CCMSLIB00005465137	817.582	0	817.582	0.968108
2984535	Tri-hydroxy bile acid	"(4R)-4-((3S,5R,6S,7S,9S,10R,13R,14S,17R)-3,6,7-trihydroxy-10,13-dimethylhexadecahydro-1H-cyclopenta[a]phenanthren-17-yl)pentanoic acid"	Cholestane steroids	Triterpenoids	CCMSLIB00005465137	817.582	0	817.582	0.970242
2984568	Tri-hydroxy bile acid	"(4R)-4-((3S,5R,6S,7S,9S,10R,13R,14S,17R)-3,6,7-trihydroxy-10,13-dimethylhexadecahydro-1H-cyclopenta[a]phenanthren-17-yl)pentanoic acid"	Cholestane steroids	Steroid esters	CCMSLIB00005465137	817.582	0.000977	817.582	0.81021
1352678	Tri-hydroxy bile acid	"(R)-4-((3R,5R,6R,7R,8S,9S,10R,13R,14S,17R)-3,6,7-trihydroxy-10,13-dimethylhexadecahydro-1H-cyclopenta[a]phenanthren-17-yl)pentanoic acid"	Cholestane steroids	Monohydroxy bile acids, alcohols and derivatives	CCMSLIB00005465780	373.274	0	373.274	0.852883
1352756	Tri-hydroxy bile acid	"(R)-4-((3R,5R,6R,7R,8S,9S,10R,13R,14S,17R)-3,6,7-trihydroxy-10,13-dimethylhexadecahydro-1H-cyclopenta[a]phenanthren-17-yl)pentanoic acid"	Cholane steroids	Monohydroxy bile acids, alcohols and derivatives	CCMSLIB00005465780	373.274	0	373.274	0.847691
1352844	Tri-hydroxy bile acid	"(R)-4-((3R,5R,6R,7R,8S,9S,10R,13R,14S,17R)-3,6,7-trihydroxy-10,13-dimethylhexadecahydro-1H-cyclopenta[a]phenanthren-17-yl)pentanoic acid"	Cholane steroids	Monohydroxy bile acids, alcohols and derivatives	CCMSLIB00005465780	373.274	0	373.274	0.83056
1484817	Tri-hydroxy bile acid	"(R)-4-((3R,5R,6S,7R,8S,9S,10R,13R,14S,17R)-3,6,7-trihydroxy-10,13-dimethylhexadecahydro-1H-cyclopenta[a]phenanthren-17-yl)pentanoic acid"	Cholane steroids	Dihydroxy bile acids, alcohols and derivatives	CCMSLIB00005464905	391.284	0	391.284	0.871203
1487755	Tri-hydroxy bile acid	"(R)-4-((3R,5R,8S,9S,10R,13R,14S,17R)-3-hydroxy-10,13-dimethyl-6-oxohexadecahydro-1H-cyclopenta[a]phenanthren-17-yl)pentanoic acid"	Cholane steroids	Hydroxy bile acids, alcohols and derivatives	CCMSLIB00005464730	391.284	0	391.284	0.921988
3006946	Tri-hydroxy bile acid	"(R)-4-((3R,5S,7R,8R,9S,10S,12R,13R,14S,17R)-3,7,12-trihydroxy-10,13-dimethylhexadecahydro-1H-cyclopenta[a]phenanthren-17-yl)pentanoic acid"	Cholestane steroids	Glycinated bile acids and derivatives	CCMSLIB00005464887	839.564	0.0010376	839.564	0.948057
3006956	Tri-hydroxy bile acid	"(R)-4-((3R,5S,7R,8R,9S,10S,12R,13R,14S,17R)-3,7,12-trihydroxy-10,13-dimethylhexadecahydro-1H-cyclopenta[a]phenanthren-17-yl)pentanoic acid"	Lipopeptides	Glycinated bile acids and derivatives	CCMSLIB00005464887	839.564	0.0010376	839.564	0.942873
1352424	Tri-hydroxy bile acid	"(R)-4-((3R,5S,7R,8R,9S,10S,12S,13R,14S,17R)-3,7,12-trihydroxy-10,13-dimethylhexadecahydro-1H-cyclopenta[a]phenanthren-17-yl)pentanoic acid"	Cholane steroids	Monohydroxy bile acids, alcohols and derivatives	CCMSLIB00005464864	373.274	0.00201416	373.274	0.912365
1491588	Tri-hydroxy bile acid	"(R)-4-((3R,5S,7R,8R,9S,10S,12S,13R,14S,17R)-3,7,12-trihydroxy-10,13-dimethylhexadecahydro-1H-cyclopenta[a]phenanthren-17-yl)pentanoic acid"	Cholane steroids	Monohydroxy bile acids, alcohols and derivatives	CCMSLIB00005464861	391.284	0	391.284	0.737085
3006993	Tri-hydroxy bile acid	"(R)-4-((3S,5R,6R,7R,8S,9S,10R,13R,14S,17R)-3,6,7-trihydroxy-10,13-dimethylhexadecahydro-1H-cyclopenta[a]phenanthren-17-yl)pentanoic acid"	Dammarane and Protostane triterpenoids	Triterpene saponins	CCMSLIB00005465650	839.564	0.0010376	839.564	0.936202
3007009	Tri-hydroxy bile acid	"(R)-4-((3S,5R,6R,7R,8S,9S,10R,13R,14S,17R)-3,6,7-trihydroxy-10,13-dimethylhexadecahydro-1H-cyclopenta[a]phenanthren-17-yl)pentanoic acid"	Linear peptides	Oligopeptides	CCMSLIB00005465650	839.564	0.0010376	839.564	0.971862
1352603	Tri-hydroxy bile acid	"(R)-4-((3S,5S,7S,8R,9S,10S,12R,13R,14S,17R)-3,7,12-trihydroxy-10,13-dimethylhexadecahydro-1H-cyclopenta[a]phenanthren-17-yl)pentanoic acid"	Cholane steroids	Monohydroxy bile acids, alcohols and derivatives	CCMSLIB00005464893	373.274	0.000977	373.274	0.83684
1570107	Tri-hydroxy bile acid	"methyl (R)-4-((3R,5S,7R,8R,9S,10S,13R,14S,15S,17R)-3,7,15-trihydroxy-10,13-dimethylhexadecahydro-1H-cyclopenta[a]phenanthren-17-yl)pentanoate"	Cholane steroids	Dihydroxy bile acids, alcohols and derivatives	CCMSLIB00005465832	405.299	0	405.299	0.777313
1222102	Tri-hydroxy bile acid	Cholic acid	Pregnane steroids	3-oxo delta-4-steroids	CCMSLIB00005435979	355.263	0.00100708	355.263	0.851482
1222722	Tri-hydroxy bile acid	Cholic acid	Pregnane steroids	Bile acids, alcohols and derivatives	CCMSLIB00005435979	355.263	0	355.263	0.809933
1352712	Tri-hydroxy bile acid	Cholic acid	Cholane steroids	Monohydroxy bile acids, alcohols and derivatives	CCMSLIB00005435975	373.274	0	373.274	0.876219
1352926	Tri-hydroxy bile acid	Cholic acid	Cholane steroids	Monohydroxy bile acids, alcohols and derivatives	CCMSLIB00005435975	373.274	0	373.274	0.717741
1697533	Tri-hydroxy bile acid	Cholic Acid	Cholane steroids	Glycinated bile acids and derivatives	CCMSLIB00004691587	426.321	0.00100708	426.321	0.736878
1697542	Tri-hydroxy bile acid	Cholic Acid	Cholane steroids	Glycinated bile acids and derivatives	CCMSLIB00004691587	426.321	0	426.321	0.765697
1697621	Tri-hydroxy bile acid	Cholic Acid	Cholane steroids	Glycinated bile acids and derivatives	CCMSLIB00004691587	426.321	0	426.321	0.741365
3001919	Tri-hydroxy bile acid	Cholic acid	Lipopeptides	Glycinated bile acids and derivatives	CCMSLIB00005435981	834.609	0	834.609	0.933976
3001937	Tri-hydroxy bile acid	Cholic acid	Lipopeptides	Peptides	CCMSLIB00005435981	834.609	0.000977	834.609	0.924709
3176968	Tri-hydroxy bile acid	Cholic acid	NA	NA	CCMSLIB00005435977	1225.87	0.00305176	1225.87	0.93813
3176969	Tri-hydroxy bile acid	Cholic acid	NA	NA	CCMSLIB00005435977	1225.87	0	1225.87	0.948677
3177537	Tri-hydroxy bile acid	Cholic acid	NA	NA	CCMSLIB00005435972	1242.9	0.00305176	1242.9	0.815507
3177541	Tri-hydroxy bile acid	Cholic acid	NA	NA	CCMSLIB00005435972	1242.9	0.0020752	1242.9	0.709488
3177588	Tri-hydroxy bile acid	Cholic acid	NA	NA	CCMSLIB00005435976	1247.85	0.000977	1247.85	0.73057
1697499	Tri-hydroxy bile acid	Spectral Match to Cholic acid from NIST14	Cholane steroids	Trihydroxy bile acids, alcohols and derivatives	CCMSLIB00003137151	426.321	0.00100708	426.321	0.796468
1697520	Tri-hydroxy bile acid	Spectral Match to Cholic acid from NIST14	Cholane steroids	Glycinated bile acids and derivatives	CCMSLIB00003137151	426.321	0.00100708	426.321	0.739241
1697538	Tri-hydroxy bile acid	Spectral Match to Cholic acid from NIST14	Cholane steroids	Glycinated bile acids and derivatives	CCMSLIB00003137151	426.321	0	426.321	0.803532
1697551	Tri-hydroxy bile acid	Spectral Match to Cholic acid from NIST14	Cholane steroids	Glycinated bile acids and derivatives	CCMSLIB00003137151	426.321	0	426.321	0.788319
1697574	Tri-hydroxy bile acid	Spectral Match to Cholic acid from NIST14	Cholane steroids	Glycinated bile acids and derivatives	CCMSLIB00003137151	426.321	0	426.321	0.717877
1697624	Tri-hydroxy bile acid	Spectral Match to Cholic acid from NIST14	Cholane steroids	Glycinated bile acids and derivatives	CCMSLIB00003137151	426.321	0	426.321	0.760677
2984509	Tri-hydroxy bile acid	Spectral Match to Cholic acid from NIST14	Stigmastane steroids	Triterpenoids	CCMSLIB00003137634	817.583	0.000977	817.583	0.935006
1186810	Trp-Phe	Spectral Match to Trp-Phe from NIST14	Dipeptides	Dipeptides	CCMSLIB00003140207	352.165	0.000977	352.165	0.868983
123084	Tryptophan	Spectral Match to L-Tryptophan from NIST14	Pyridine alkaloids	Alpha amino acids	CCMSLIB00003134676	205.099	0.0039978	205.099	0.789266
1809211	Tyr-C18:1	Tyr-C18:1	N-acyl amines	Tyrosine and derivatives	CCMSLIB00010010935	446.326	0.000977	446.326	0.793885
1809261	Tyr-C18:1	Tyr-C18:1	N-acyl amines	Tyrosine and derivatives	CCMSLIB00010010935	446.326	0	446.326	0.80664
2347752	Tyr-di-hydroxylated bile amidate	Tyrosocholic acid	Cholane steroids	Glycinated bile acids and derivatives	CCMSLIB00004679255	572.359	0.00201416	572.359	0.800114
2347746	Tyr-tri-hydroxylated bile amidate	"((4R)-4-((3R,5S,7R,9S,10S,12S,13R,14S,17R)-3,7,12-trihydroxy-10,13-dimethylhexadecahydro-1H-cyclopenta[a]phenanthren-17-yl)pentanoyl)tyrosine"	Cholane steroids	Glycinated bile acids and derivatives	CCMSLIB00005465228	572.358	0	572.358	0.916916

## Sheet: Supplementary Table 2
MassIVE
MSV000078547
MSV000078548
MSV000078551
MSV000078552
MSV000078561
MSV000078566
MSV000078568
MSV000078577
MSV000078581
MSV000078594
MSV000078596
MSV000078602
MSV000078603
MSV000078604
MSV000078606
MSV000078607
MSV000078611
MSV000078612
MSV000078617
MSV000078618
MSV000078623
MSV000078625
MSV000078627
MSV000078628
MSV000078634
MSV000078635
MSV000078636
MSV000078646
MSV000078648
MSV000078651
MSV000078655
MSV000078656
MSV000078657
MSV000078661
MSV000078666
MSV000078668
MSV000078671
MSV000078672
MSV000078674
MSV000078675
MSV000078676
MSV000078677
MSV000078678
MSV000078679
MSV000078680
MSV000078681
MSV000078682
MSV000078685
MSV000078712
MSV000078713
MSV000078714
MSV000078715
MSV000078717
MSV000078738
MSV000078776
MSV000078787
MSV000078789
MSV000078797
MSV000078803
MSV000078817
MSV000078818
MSV000078830
MSV000078833
MSV000078835
MSV000078836
MSV000078837
MSV000078839
MSV000078847
MSV000078850
MSV000078853
MSV000078854
MSV000078855
MSV000078856
MSV000078860
MSV000078870
MSV000078891
MSV000078892
MSV000078900
MSV000078917
MSV000078935
MSV000078936
MSV000078937
MSV000078947
MSV000078948
MSV000078960
MSV000078982
MSV000078990
MSV000078992
MSV000078995
MSV000079015
MSV000079029
MSV000079048
MSV000079050
MSV000079052
MSV000079098
MSV000079113
MSV000079119
MSV000079122
MSV000079124
MSV000079139
MSV000079140
MSV000079151
MSV000079158
MSV000079204
MSV000079279
MSV000079284
MSV000079312
MSV000079320
MSV000079374
MSV000079403
MSV000079430
MSV000079431
MSV000079450
MSV000079462
MSV000079471
MSV000079472
MSV000079479
MSV000079481
MSV000079484
MSV000079494
MSV000079502
MSV000079503
MSV000079506
MSV000079516
MSV000079517
MSV000079518
MSV000079519
MSV000079520
MSV000079521
MSV000079618
MSV000079619
MSV000079630
MSV000079633
MSV000079635
MSV000079820
MSV000079900
MSV000080045
MSV000080055
MSV000080102
MSV000080116
MSV000080141
MSV000080240
MSV000080241
MSV000080251
MSV000080284
MSV000080285
MSV000080286
MSV000080287
MSV000080288
MSV000080289
MSV000080290
MSV000080291
MSV000080292
MSV000080337
MSV000080427
MSV000080559
MSV000080815
MSV000080899
MSV000080922
MSV000080974
MSV000081005
MSV000081030
MSV000081045
MSV000081049
MSV000081050
MSV000081063
MSV000081064
MSV000081065
MSV000081097
MSV000081208
MSV000081289
MSV000081366
MSV000081381
MSV000081388
MSV000081475
MSV000081501
MSV000081502
MSV000081513
MSV000081515
MSV000081516
MSV000081530
MSV000081555
MSV000081575
MSV000081637
MSV000081777
MSV000081778
MSV000081780
MSV000081849
MSV000081851
MSV000081892
MSV000082045
MSV000082062
MSV000082063
MSV000082069
MSV000082156
MSV000082223
MSV000082285
MSV000082328
MSV000082346
MSV000082349
MSV000082377
MSV000082379
MSV000082383
MSV000082384
MSV000082385
MSV000082402
MSV000082481
MSV000082504
MSV000082517
MSV000082596
MSV000082683
MSV000082685
MSV000082781
MSV000082782
MSV000082783
MSV000082784
MSV000082794
MSV000082804
MSV000082831
MSV000082913
MSV000082944
MSV000082947
MSV000082986
MSV000082999
MSV000083002
MSV000083010
MSV000083082
MSV000083089
MSV000083118
MSV000083134
MSV000083258
MSV000083263
MSV000083295
MSV000083309
MSV000083381
MSV000083383
MSV000083387
MSV000083396
MSV000083423
MSV000083442
MSV000083500
MSV000083523
MSV000083531
MSV000083534
MSV000083535
MSV000083552
MSV000083571
MSV000083574
MSV000083578
MSV000083601
MSV000083651
MSV000083660
MSV000083701
MSV000083709
MSV000083734
MSV000083761
MSV000083766
MSV000083773
MSV000083835
MSV000083849
MSV000083875
MSV000083956
MSV000083981
MSV000084007
MSV000084027
MSV000084045
MSV000084056
MSV000084100
MSV000084117
MSV000084134
MSV000084163
MSV000084165
MSV000084191
MSV000084193
MSV000084283
MSV000084447
MSV000084453
MSV000084460
MSV000084475
MSV000084478
MSV000084574
MSV000084595
MSV000084633
MSV000084634
MSV000084635
MSV000084636
MSV000084673
MSV000084680
MSV000084701
MSV000084723
MSV000084762
MSV000084763
MSV000084771
MSV000084781
MSV000084793
MSV000084797
MSV000084873
MSV000084884
MSV000084945
MSV000084950
MSV000084951
MSV000084954
MSV000084958
MSV000084977
MSV000085000
MSV000085003
MSV000085018
MSV000085021
MSV000085023
MSV000085024
MSV000085026
MSV000085027
MSV000085032
MSV000085038
MSV000085043
MSV000085054
MSV000085070
MSV000085071
MSV000085085
MSV000085123
MSV000085153
MSV000085158
MSV000085159
MSV000085179
MSV000085180
MSV000085210
MSV000085214
MSV000085261
MSV000085262
MSV000085312
MSV000085316
MSV000085320
MSV000085326
MSV000085358
MSV000085360
MSV000085373
MSV000085376
MSV000085417
MSV000085444
MSV000085457
MSV000085578
MSV000085585
MSV000085586
MSV000085589
MSV000085619
MSV000085696
MSV000085788
MSV000085858
MSV000085890
MSV000085974
MSV000086064
MSV000086107
MSV000086109
MSV000086314
MSV000086325
MSV000086335
MSV000086390
MSV000086428
MSV000086443
MSV000086550
MSV000086584
MSV000086604
MSV000086639
MSV000086666
MSV000086673
MSV000086820
MSV000086851
MSV000086879
MSV000086884
MSV000086956
MSV000087052
MSV000087130
MSV000087134
MSV000087135
MSV000087156
MSV000087157
MSV000087242
MSV000087335
MSV000087354
MSV000087358
MSV000087377
MSV000087628
MSV000087629
MSV000087630
MSV000087744
MSV000087784
MSV000087793
MSV000087797
MSV000087798
MSV000087799
MSV000087802
MSV000087814
MSV000087882
MSV000087890
MSV000087893
MSV000087895
MSV000087896
MSV000087901
MSV000087903
MSV000087904
MSV000087905
MSV000087907
MSV000087908
MSV000087911
MSV000087913
MSV000087915
MSV000087916
MSV000087919
MSV000087920
MSV000087921
MSV000087924
MSV000087996
MSV000087997
MSV000088056
MSV000088058
MSV000088129
MSV000088149
MSV000088150
MSV000088196
MSV000088212
MSV000088213
MSV000088216
MSV000088217
MSV000088218
MSV000088235
MSV000088268
MSV000088287
MSV000088288
MSV000088332
MSV000088483
MSV000088519
MSV000088534
MSV000088535
MSV000088570
MSV000088613
MSV000088670
MSV000088672
MSV000088690
MSV000088691
MSV000088697
MSV000088742
MSV000088745
MSV000088756
MSV000088763
MSV000088764
MSV000088770
MSV000088800
MSV000088801
MSV000088812
MSV000088816
MSV000088827
MSV000088967
MSV000088974
MSV000089090
MSV000089123
MSV000089506
MSV000089522
MSV000089523
MSV000089524
MSV000089627
MSV000089742
MSV000089760
MSV000089761
MSV000089762
MSV000089763
MSV000089764
MSV000089765
MSV000089766
MSV000089767
MSV000089768
MSV000089769
MSV000089813
MSV000089814
MSV000089815
MSV000089816
MSV000089817
MSV000089818
MSV000089830
MSV000089832
MSV000089834
MSV000089835
MSV000089837
MSV000089869
MSV000089884
MSV000089895
MSV000089898
MSV000089904
MSV000089905
MSV000089906
MSV000089907
MSV000089908
MSV000089909
MSV000089915
MSV000089951
MSV000089952
MSV000089983
MSV000090000
MSV000090001
MSV000090002
MSV000090003
MSV000090004
MSV000090005
MSV000090006
MSV000090007
MSV000090008
MSV000090009
MSV000090011
MSV000090012
MSV000090013
MSV000090016
MSV000090017
MSV000090021
MSV000090022
MSV000090024
MSV000090025
MSV000090026
MSV000090027
MSV000090028
MSV000090030
MSV000090031
MSV000090032
MSV000090033
MSV000090034
MSV000090035
MSV000090036
MSV000090037
MSV000090038
MSV000090039
MSV000090040
MSV000090041
MSV000090052
MSV000090053
MSV000090063
MSV000090080
MSV000090088
MSV000090093
MSV000091243

## Sheet: Supplementary Table 3
MassIVE
MSV000079558
MSV000080030
MSV000080031
MSV000080673
MSV000081351
MSV000081379
MSV000081432
MSV000081486
MSV000081492
MSV000081508
MSV000081548
MSV000081571
MSV000081582
MSV000081832
MSV000082221
MSV000082261
MSV000082262
MSV000082374
MSV000082432
MSV000082433
MSV000082490
MSV000082493
MSV000082629
MSV000082630
MSV000082869
MSV000083077
MSV000083300
MSV000083388
MSV000083462
MSV000083463
MSV000083538
MSV000083559
MSV000083756
MSV000084314
MSV000084322
MSV000084610
MSV000084905
MSV000085256
MSV000085373
MSV000085505
MSV000085724
MSV000086415
MSV000086988
MSV000086989
MSV000088255
